# Supplementary material for: Examining the Diagnostic Yield of Tumour Testing and Qualifying Germline Concordance for Hereditary Cancer Variants in Patients with High-Grade Serous Carcinoma
Source: Genes (Basel). 2022 Aug 6;13(8):1398. doi: 10.3390/genes13081398 (PMC9407448; doi:10.3390/genes13081398)
Supplement: Supplementary file 1 [file genes-13-01398-s001.zip]

Archive with 1 entries (1 files):
- genes-1797999-supplementary.xlsx
