# Supplementary material for: Examining the Diagnostic Yield of Tumour Testing and Qualifying Germline Concordance for Hereditary Cancer Variants in Patients with High-Grade Serous Carcinoma
Source: Genes (Basel). 2022 Aug 6;13(8):1398. doi: 10.3390/genes13081398 (PMC9407448; doi:10.3390/genes13081398)
Supplement: Supplementary file 1 [file genes-13-01398-s001.zip › genes-1797999-supplementary.xlsx]

## Sheet: Variants Table
Table S1. Variants identified in HGSC tumour specimens.
Case #	Variant	Variant AF	Variant Type	Origin	Gene
001	NM_000314.4(PTEN):c.1004G>A, p.(Arg335Gln)	17	Missense	Somatic	Other
002	NM_000465.2(BARD1):c.1315-2A>C	51.3	Splice	Unknown	Other
003	NM_006231.3(POLE):c.252C>G, p.(Tyr84*)	30.5	Nonsense	Unknown	Other
004	NM_000077.4(CDKN2A):c.97dup, p.(Glu33Glyfs*11)	43.4	Frameshift	Unknown	Other
005	NM_002485.4(NBN):c.1651dup, p.(Arg551Lysfs*5)	15	Frameshift	Unknown	Other
006	NM_001128425.1(MUTYH):c.1187G>A, p.(Gly396Asp)	48.6	Missense	Unknown	Other
007	NM_000051.3(ATM):c.8152-1G>C	23.2	Splice	Unknown	Other
007	NM_000314.4(PTEN):c.895G>T, p.(Glu299*)	61.6	Nonsense	Unknown	Other
008	NM_006231.3(POLE):c.62+2T>G	13.3	Splice	Unknown	Other
009	NM_000535.5(PMS2):c.2186_2187del, p.(Leu729Glnfs*6)	25.2	Frameshift	Unknown	Other
010	NM_001128425.1(MUTYH):c.1187G>A, p.(Gly396Asp)	44.6	Missense	Unknown	Other
011	NM_001128425.1(MUTYH):c.1187G>A, p.(Gly396Asp)	52	Missense	Unknown	Other
012	NM_003000.2(SDHB):c.73-1G>A	19.5	Splice	Unknown	Other
013	NM_058216.1(RAD51C):c.224dup, p.(Tyr75*)	77.1	Nonsense	Germline	Other
014	NM_002878.3(RAD51D):c.649_655delinsTGAGGTT, p.(Gly217*)	65	Nonsense	Germline	Other
014	NM_000077.4(CDKN2A):c.341C>A, p.(Pro114His)	26.6	Missense	Somatic	Other
015	NM_032043.2(BRIP1):c.2255_2256del, p.(Lys752Argfs*12)	57.6	Frameshift	Germline	Other
016	NM_002439.4(MSH3):c.703C>T, p.(Gln235*)	36.2	Nonsense	Germline	Other
016	NM_000314.4(PTEN):c.741dup, p.(Pro248Thrfs*5)	33.5	Frameshift	Somatic	Other
017	NM_001128425.1(MUTYH):c.1187G>A, p.(Gly396Asp)	46.9	Missense	Germline	Other
017	NM_001127510.2(APC):c.3920T>A, p.(Ile1307Lys)	60.1	Missense	Germline	Other
018	NM_002878.3(RAD51D):c.668-2A>C	82.1	Splice	Germline	Other
019	NM_024675.3(PALB2):c.3113G>A, p.(Trp1038*)	33.3	Nonsense	Germline	Other
020	NM_007294.3(BRCA1):c.1009G>T, p.(Glu337*)	16.6	Nonsense	Somatic	BRCA1
021	NM_007294.3(BRCA1):c.2603C>A, p.(Ser868*)	90.5	Nonsense	Somatic	BRCA1
022	NM_007294.3(BRCA1):c.3339T>A, p.(Tyr1113*)	35	Nonsense	Somatic	BRCA1
023	NM_000059.3(BRCA2):c.(?_-21)_(*21_?)del	50	Deletion	Somatic	BRCA2
024	NM_000059.3(BRCA2):c.7758G>A, p.(Trp2586*)	43.2	Nonsense	Somatic	BRCA2
025	NM_000059.3(BRCA2):c.4609G>T, p.(Glu1537*)	19.4	Nonsense	Somatic	BRCA2
026	NM_007294.3(BRCA1):c.(?_-21)_(*21_?)del	25	Deletion	Somatic	BRCA1
027	NM_007294.3(BRCA1):c.(?_-21)_(*21_?)del	50	Deletion	Somatic	BRCA1
028	NM_007294.3(BRCA1):c.(?_-21)_(*21_?)del	35	Deletion	Somatic	BRCA1
029	NM_007294.3(BRCA1):c.4986+3G>T	69.3	Splice	Somatic	BRCA1
030	NM_007294.3(BRCA1):c.(?_-21)_(*21_?)del	55	Deletion	Somatic	BRCA1
031	NM_000059.3(BRCA2):c.(?_-21)_(*21_?)del	30	Deletion	Somatic	BRCA2
031	NM_007294.3(BRCA1):c.1912G>T, p.(Glu638*)	65.1	Nonsense	Somatic	BRCA1
032	NM_007294.3(BRCA1):c.(?_-21)_(*21_?)del	25	Deletion	Somatic	BRCA1
033	NM_000059.3(BRCA2):c.(?_-21)_(*21_?)del	35	Deletion	Somatic	BRCA2
034	NM_007294.3(BRCA1):c.3569delC, p.(Pro1190Leufs*20)	11.4	Frameshift	Somatic	BRCA1
035	NM_007294.3(BRCA1):c.(?_5468-21)_(*21_?)del	65	Deletion	Somatic	BRCA1
036	NM_007294.3(BRCA1):c.2016delA, p.(Glu673Asnfs*28)	61	Frameshift	Unknown	BRCA1
037	NM_007294.3(BRCA1):c.(?_-21)_(*21_?)del	40	Deletion	Unknown	BRCA1
037	NM_007294.3(BRCA1):c.2269delG, p.(Val757Phefs*8)	62	Frameshift	Unknown	BRCA1
038	NM_000059.3(BRCA2):c.(?_-21)_(*21_?)del	45	Deletion	Unknown	BRCA2
039	NM_007294.3(BRCA1):c.5074+1G>A	73.9	Splice	Unknown	BRCA1
040	NM_007294.3(BRCA1):c.3756_3759delGTCT, p.(Ser1253Argfs*10)	64.9	Frameshift	Unknown	BRCA1
041	NM_000059.3(BRCA2):c.8537_8538delAG, p.(Glu2846Glyfs*22)	30	Frameshift	Unknown	BRCA2
041	NM_007294.3(BRCA1):c.(547+20_548-20)_3937del	87.3	Deletion	Unknown	BRCA1
042	NM_000059.3(BRCA2):c.(?_-21)_(*21_?)del	30	Deletion	Unknown	BRCA2
043	NM_007294.3(BRCA1):c.2834_2836delinsC,p.(Ser945Thrfs*6)	49.8	Frameshift	Unknown	BRCA1
044	NM_007294.3(BRCA1):c.(?_-21)_(*21_?)del	30	Deletion	Unknown	BRCA1
045	NM_007294.3(BRCA1):c.(?_-21)_(*21_?)del	35	Deletion	Unknown	BRCA1
046	NM_000059.3(BRCA2):c.(?_-21)_(*21_?)del	40	Deletion	Unknown	BRCA2
047	NM_000059.3(BRCA2):c.5471dupA, p.(Asn1824Lysfs*5)	57	Frameshift	Unknown	BRCA2
048	NM_007294.3(BRCA1):c.211A>G, p.(Arg71Gly)	49.1	Splice	Unknown	BRCA1
049	NM_000059.3(BRCA2):c.3545_3546delTT, p.(Phe1182*)	46.8	Nonsense	Unknown	BRCA2
050	NM_000059.3(BRCA2):c.6643delT, p.(Tyr2215Thrfs*14)	82.2	Frameshift	Germline	BRCA2
051	NM_007294.3(BRCA1):c.2071delA, p.(Arg691Aspfs*10)	66.5	Frameshift	Germline	BRCA1
052	NM_000059.3(BRCA2):c.2586_2592del, p.(Asn863Lysfs*9)	83.1	Frameshift	Germline	BRCA2
053	NM_007294.3(BRCA1):c.3748G>T, p.(Glu1250*)	52	Nonsense	Germline	BRCA1
054	NM_000059.3(BRCA2):c.7988A>T, p.(Glu2663Val)	55.7	Missense	Germline	BRCA2
055	NM_000059.3(BRCA2):c.5303_5304delTT, p.(Leu1768Argfs*5)	76	Frameshift	Germline	BRCA2
056	NM_007294.3(BRCA1):c.4065_4068delTCAA, p.(Asn1355Lysfs*10)	56.8	Frameshift	Germline	BRCA1
057	NM_007294.3(BRCA1):c.4689C>G, p.(Tyr1563*)	88.1	Nonsense	Germline	BRCA1
058	NM_007294.3(BRCA1):c.427G>T, p.(Glu143*)	96.3	Nonsense	Germline	BRCA1
059	NM_001127510.2(APC):c.4129_4132delinsTTTT, p.(Val1377_Gln1378delinsPhe*)	25.9	Nonsense	Unknown	Other
059	NM_000059.3(BRCA2):c.(?_-21)_(*21_?)del	35	Deletion	Unknown	BRCA2
060	NM_001128425.1(MUTYH):c.1187G>A, p.(Gly396Asp)	57	Missense	Germline	Other
060	NM_000059.3(BRCA2):c.(?_-21)_(*21_?)del	40	Deletion	Somatic	BRCA2
